# Supplementary material for: Prevalence and Associated Factors with Ideal Cardiovascular Health Metrics in Bangladesh: Analysis of the Nationally Representative STEPS 2018 Survey
Source: Epidemiologia (Basel). 2022 Nov 30;3(4):533–43. doi: 10.3390/epidemiologia3040040 (PMC9778360; doi:10.3390/epidemiologia3040040)
Supplement: Supplementary file 1 [file epidemiologia-03-00040-s001.zip]

Archive with 1 entries (1 files):
- epidemiologia-1954884-supplementary.pdf
